# Supplementary material for: Modification of Branched Polyethyleneimine Using Mesquite Gum for Its Improved Hemocompatibility
Source: Polymers (Basel). 2021 Aug 17;13(16):2766. doi: 10.3390/polym13162766 (PMC8399277; doi:10.3390/polym13162766)
Supplement: Supplementary file 1 [file polymers-13-02766-s001.zip]

Archive with 1 entries (1 files):
- polymers-1273581-supplementary.pdf
